# Supplementary material for: Contextualization Procedure and Modeling of Monocyte Specific TLR Signaling
Source: PLoS One. 2012 Dec 6;7(12):e49978. doi: 10.1371/journal.pone.0049978 (PMC3516512; doi:10.1371/journal.pone.0049978)
Supplement: File S2 — Tables (S1–15) of supporting information used at each step of gene extension, model tailoring and simulations. (XLSX) [file pone.0049978.s002.xlsx]

## Sheet: S1
Table S1: TLR11 receptor was removed from ihsTLRv2 along with 10 reactions associated with TLR11.
	RXNS	Desciption
1	TLRL11_PLACE	TLR11 ligand placeholder
2	TLR11_BIND	Toll like receptor 11 ligand binding
3	EX_UNKN[e]	Unknown TLR11 ligand exchange
4	TIR_MYD_BIND5	TLR11-mediated TIR-MyD88 binding
5	DM_TLRL11[c]	Toll-like receptor 11 ligand (generic) demand
6	PLP_TLRL1	Toll-like receptor 11 ligand (Profilin-like protein)
7	UNKN_TLRL11	Toll-like receptor 11 ligand (Unknown)
8	UROPBC_EXPR	Expression of uropathogenic bacteria (invader)
9	EX_PLP[e]	Profilin-like protein exchange
10	TXPLGD_EXPR	Expression of Toxoplasma gondii parasite (invader)

## Sheet: S2
Table S2: TLR11 receptor was removed from ihsTLRv2 along with seven other metabolites.
	Metabolite	Rxns participation (Formula)
1	TLR11/L-D (c)	2 TLR11[c] + TLRL11[e] -> TLR11/L-D[c]; MYD88-D[c] + TIR[c] + TLR11/L-D[c] -> TIR_MYD[c] + 2 TLR11[c] + TLRL11[c]
2	UROPBC(e)	UROPBC[e] -> UNKN[e]
3	TXPLGD(e)	TXPLGD[e] -> PLP[e]
4	PLP(e)	PLP[e] -> TLRL11[e]; PLP[e] <=>; TXPLGD[e] -> PLP[e]
5	TLRL11 (e)	TLRL11[e] -> TLRL_PLACEHOLDER[c]; 2 TLR11[c] + TLRL11[e] -> TLR11/L-D[c]; PLP[e] -> TLRL11[e]
6	Unkn(e)	UNKN[e] <=>; UROPBC[e] -> UNKN[e]
7	TLRL11(c)	MYD88-D[c] + TIR[c] + TLR11/L-D[c] -> TIR_MYD[c] + 2 TLR11[c] + TLRL11[c]; TLRL11[c] ->
8	TLR 11 (c)	2 TLR11[c] + TLRL11[e] -> TLR11/L-D[c]; MYD88-D[c] + TIR[c] + TLR11/L-D[c] -> TIR_MYD[c] + 2 TLR11[c] + TLRL11[c]

## Sheet: S3
Table S3: Added exchange reactions.
Reaction	Description	Reaction formula
EX_MYCBTB[e]	Exchange of mycobacterium tuberculosis (invader)	MYCBTB[e] <=>
EX_MYCB[e]	Exchange of mycobacteria (invader)	MYCB[e] <=>
EX_MYCP[e]	Exchange of mycoplasma (invader)	MYCP[e] <=>
EX_NEISMN[e]	Exchange of neisseria meningitides (invader)	NEISMN[e] <=>
EX_NEIS[e]	Exchange of neisseria (invader)	NEIS[e] <=>
EX_PLNT[e]	Exchange of plants (invader)	PLNT[e] <=>
EX_RSV[e]	Exchange of RS virus (invader)	RSV[e] <=>
EX_SALMEN[e]	Exchange of salmonella enterica (invader)	SALMEN[e] <=>
EX_STLCEP[e]	Exchange of staphylococcus epidermidis (invader)	STLCEP[e] <=>
EX_SYNCPD[e]	Exchange of synthetic compounds (invader)	SYNCPD[e] <=>
EX_PPYMGG[e]	Exchange of porphyromonas gingivalis (invader)	PPYMGG[e] <=>
EX_PSDMAR[e]	Exchange of pseudomonas aerug (invader)	PSDMAR[e] <=>
EX_TRPNMT[e]	Exchange of treponema maltophilum (invader)	TRPNMT[e] <=>
EX_TRYPCR[e]	Exchange of trypanosoma cruzi parasite (invader)	TRYPCR[e] <=>
EX_VIRS[e]	Exchange of viruses (invader)	VIRS[e] <=>
EX_KLBS[e]	Exchange of klebsiella (invader)	KLBS[e] <=>
EX_LPTSIG[e]	Exchange of leptospira interrogans (invader)	LPTSIG[e] <=>
EX_MMTV[e]	Exchange of MMT virus (invader)	MMTV[e] <=>
EX_CLMYPN[e]	Exchange of chlamydia pneumoniae (invader)	CLMYPN[e] <=>
EX_FUNG[e]	Exchange of fungi (invaders)	FUNG[e] <=>
EX_GRAMN[e]	Exchange of Gram-negative bacteria (invader)	GRAMN[e] <=>
EX_GRAMP[e]	Exchange of Gram-positive bacteria (invader)	GRAMP[e] <=>
EX_HOST[e]	Exchange of host (invader)	HOST[e] <=>
EX_BORRBG[e]	Exchange of borrelia burgdorfen (invader)	BORRBG[e] <=>
EX_IL1A[e]	Exchange of IL-1A	IL1A[e] <=>
EX_IL1B[e]	Exchange of IL-1B	IL1B[e] <=>
EX_BACT[e]	Exchange of bacteria (invader)	BACT[e] <=>

## Sheet: S4
Table S4: Genes were identified for the proteins in ihsTLRv2. The 312 genes were assigned to 178 unique chamical compounds.
chemical compound	Entrez gene ID	Gene Symbol	unique chemical compounds with assigned genes
BTK(c)	695	BTK	BTK(c)
CAM(c)	801	CALM1	CAM(c)
CAM(c)	805	CALM2	CAMK2(c)
CAM(c)	808	CALM3	CK2(c)
CAMK2(c)	815	CAMK2A	CTAK1(c)
CAMK2(c)	816	CAMK2B	DAGK(c)
CAMK2(c)	817	CAMK2D	FMAP3K1(c)
CAMK2(c)	818	CAMK2G	GSK3B(c)
CK2(c)	1457	CSNK2A1	IBTK(c)
CK2(c)	1460	CSNK2B	IKK (c)
CK2(c)	1459	CSNK2A2	IKKE(c)
CTAK1(c)	4140	MARK3	IRAK1C(c)
DAGK(c)	1606	DGKA	IRAK2(c)
DAGK(c)	1607	DGKB	IRAK4(c)
DAGK(c)	1608	DGKG	KSR1(c)
DAGK(c)	8527	DGKD	KSR2(c)
DAGK(c)	160851	DGKH	MAP2K1(c)
DAGK(c)	8526	DGKE	MAP2K3(c)
DAGK(c)	8525	DGKZ	MAP2K4(c)
DAGK(c)	9162	DGKI	MAP2K6(c)
DAGK(c)	1609	DGKQ	MAP2K7(c)
DAGK(c)	139189	DGKK	MAP3K1(c)
GSK3B(c)	2932	GSK3B	MAP3K14(c)
IBTK(c)	25998	IBTK	MAP3K3(c)
IKK (c)	1147	CHUK	MAP3K5(c)
IKK (c)	3551	IKBKB	MAP3K7(c)
IKK (c)	8517	IKBKG	MAP3K8(p52/p58)(c)
IKKE(c)	9641	IKBKE	MAPK11(n)
IRAK1C(c)	3654	IRAK1	MAPK14(n)
IRAK2(c)	3656	IRAK2	MAPK3/1(c)
IRAK4(c)	51135	IRAK4	MAPK8(n)
KSR1(c)	8844	KSR1	MAPKAPK2(n)
KSR2(c)	283455	KSR2	MKNK1(c)
MAP2K1(c)	5604	MAP2K1	MKNK2(c)
MAP2K3(c)	5606	MAP2K3	MSK1(n)
MAP2K4(c)	6416	MAP2K4	NFKB_P1K(c)
MAP2K6(c)	5608	MAP2K6	NFKB_P2K(c)
MAP2K7(c)	5609	MAP2K7	NFKB_P3K(c)
MAP3K1(c)	4214	MAP3K1	NFKB_P4K(c)
MAP3K14(c)	9020	MAP3K14	NFKB_P5K(c)
MAP3K3(c)	4215	MAP3K3	PAK1(c)
MAP3K5(c)	4217	MAP3K5	PDK1(c)
MAP3K7(c)	6885	MAP3K7	PI34P5K(c)
MAP3K8(p52/p58)(c)	1326	MAP3K8	PI3K(p150)(c)
MAPK11(n)	5600	MAPK11	PI3K(vps34)(c)
MAPK14(n)	1432	MAPK14	PI3K1A(c)
MAPK3/1(c)	5595	MAPK3	PI3P4K(c)
MAPK3/1(c)	5594	MAPK1	PI4P5K(c)
MAPK8(n)	5599	MAPK8	PKA(c)
MAPKAPK2(n)	9261	MAPKAPK2	PKAC(c)
MKNK1(c)	8569	MKNK1	PKCA(c)
MKNK2(c)	2872	MKNK2	PKCB2(c)
MSK1(n)	9252	RPS6KA5	PKCD-2P(c)
PAK1(c)	5058	PAK1	PKCZ(c)
PDK1(c)	5163	PDK1	PKR-D(c)
PI3K(p150)(c)	30849	PIK3R4	RIP1(c)
PI3K(vps34)(c)	5289	PIK3C3	RIP2(c)
PI3K1A(c)	5295	PIK3R1	SERCA(r)
PI3K1A(c)	5296	PIK3R2	SGK(c)
PI3K1A(c)	8503	PIK3R3	SRCK(c)/SRTK(c)
PI3K1A(c)	5290	PIK3CA	TBK1(c)
PI3K1A(c)	5291	PIK3CB	GENERIC_PP(c)
PI3K1A(c)	5293	PIK3CD	GENERIC_PP-P(c)
PI3P4K(c)	5305	PIP4K2A	PP2A_ABC(c)
PI3P4K(c)	8396	PIP4K2B	PP2C_B1(c)
PI3P4K(c)	79837	PIP4K2C	PP2C_E(c)
PI4P5K(c)	8394	PIP5K1A	PPAP(c)
PI4P5K(c)	8395	PIP5K1B	MKP(n)
PI4P5K(c)	23396	PIP5K1C	PP2B(n)
PKA(c)	5566	PRKACA	14-3-3(c)
PKA(c)	5567	PRKACB	A20
PKA(c)	5568	PRKACG	ABIN
PKA(c)	5573	PRKAR1A	Ajuba
PKA(c)	5576	PRKAR2A	AKT
PKA(c)	5575	PRKAR1B	BCL3(c)
PKA(c)	5577	PRKAR2B	BTRCP2(c)
PKCA(c)	5578	PRKCA	CALPN(c)
PKCB2(c)	5579	PRKCB	caspase 1
PKCD-2P(c)	5580	PRKCD	caspase 3
PKCZ(c)	5590	PRKCZ	caspase 8
PKR-D(c)	5610	EIF2AK2	caspase 9
RIP1(c)	8737	RIPK1	c-Cbl
RIP2(c)	8767	RIPK2	CD14
SERCA(r)	487	ATP2A1	CYLD
SERCA(r)	488	ATP2A2	ECSIT
SERCA(r)	489	ATP2A3	EEA1
SGK(c)	6446	SGK1	EIF2A
SGK(c)	10110	SGK2	EIF4E
SGK(c)	23678	SGK3	FADD(c)
SRCK(c)/SRTK(c)	640	BLK	GP91PHOX(c)
SRCK(c)/SRTK(c)	2268	FGR	HSP27(c)
SRCK(c)/SRTK(c)	2444	FRK	IKBA(c)
SRCK(c)/SRTK(c)	2534	FYN	IKBB(c)
SRCK(c)/SRTK(c)	3055	HCK	IL1A
SRCK(c)/SRTK(c)	3932	LCK	IL1B
SRCK(c)/SRTK(c)	4067	LYN	IL1RAP(c)
SRCK(c)/SRTK(c)	6714	SRC	IMPA3(c)
SRCK(c)/SRTK(c)	6725	SRMS	IRF3
SRCK(c)/SRTK(c)	7525	YES1	IRF7
TBK1(c)	29110	TBK1	MBP(c)
PP2A_ABC(c)	5518	PPP2R1A	MD2(c)
PP2A_ABC(c)	5519	PPP2R1B	MYD88
PP2A_ABC(c)	5520	PPP2R2A	NFKB1
PP2A_ABC(c)	5521	PPP2R2B	RELA
PP2A_ABC(c)	5522	PPP2R2C	NSF(c)
PP2A_ABC(c)	55844	PPP2R2D	P22PHOX(c)
PP2A_ABC(c)	5523	PPP2R3A	P40PHOX(c)
PP2A_ABC(c)	28227	PPP2R3B	P47PHOX-3P(c)
PP2A_ABC(c)	55012	PPP2R3C	P67PHOX(c)
PP2A_ABC(c)	5524	PPP2R4	PLCB2(c)
PP2A_ABC(c)	5525	PPP2R5A	PLCG(c)
PP2A_ABC(c)	5526	PPP2R5B	PLD(c)
PP2A_ABC(c)	5527	PPP2R5C	PLNO1(c)
PP2A_ABC(c)	5528	PPP2R5D	PLNO3(c)
PP2A_ABC(c)	5529	PPP2R5E	RAF1(c)
PP2A_ABC(c)	5516	PPP2CB	RBPTIN5(c)
PP2A_ABC(c)	5515	PPP2CA	RBX5(c)
PP2C_B1(c)	5495	PPM1B	RIN1(c)
PP2C_E(c)	151742	PPM1L	SIGIRR
PPAP(c)	23175	LPIN1	SOCS1
PPAP(c)	9663	LPIN2	SQSTM1
PPAP(c)	64900	LPIN3	ST2L
PPAP(c)	8612	PPAP2C	STXN13(c)
PPAP(c)	8611	PPAP2A	TICAM1
PPAP(c)	8613	PPAP2B	TICAM2
PPAP(c)	9890	LPPR4	TIFA
PPAP(c)	163404	LPPR5	TIRAP
PPAP(c)	64748	LPPR2	TOLLIP
PPAP(c)	79948	LPPR3	TRAF2
PPAP(c)	403313	PPAPDC2	TRAF6
PPAP(c)	84814	PPAPDC3	RNF216
PPAP(c)	196051	PPAPDC1A	TRIP6
PPAP(c)	84513	PPAPDC1B	TRXOX(c)/TRXRED(c)
MKP(n)	1843	DUSP1	TRXRD(c)
MKP(n)	1844	DUSP2	UBC13(c)
MKP(n)	1845	DUSP3	UBCH5A(c)
MKP(n)	1846	DUSP4	UBCH5(c)
MKP(n)	1847	DUSP5	UBIQ(n)
MKP(n)	1850	DUSP8	UEV1A(c)
MKP(n)	1852	DUSP9	VAV1(c)
MKP(n)	11221	DUSP10	ATF2(n)
MKP(n)	8446	DUSP11	CBP(n)
MKP(n)	11266	DUSP12	CREB(n)
MKP(n)	80824	DUSP16	ELK1(n)
MKP(n)	150290	DUSP18	FOS(n)
MKP(n)	63904	DUSP21	HDAC1(n)
MKP(n)	56940	DUSP22	HDAC3(n)
MKP(n)	54935	DUSP23	HH3(n)
MKP(n)	78986	DUSP26	HMG14(n)
PP2B(n)	5530	PPP3CA	HNRNPA1
PP2B(n)	5532	PPP3CB	IKBZ(n)
PP2B(n)	5533	PPP3CC	JUN(n)
PP2B(n)	5534	PPP3R1	MYC(n)
PP2B(n)	5535	PPP3R2	IP3R(r)
14-3-3(c)	7529	YWHAB	RKIP(c)
14-3-3(c)	7531	YWHAE	SH3BP5(c)
14-3-3(c)	7533	YWHAH	RAB5
14-3-3(c)	7532	YWHAG	CDC42_GDP(c)
14-3-3(c)	10971	YWHAQ	MAP3K7IP1(c)
14-3-3(c)	7534	YWHAZ	MAP3K7IP2/3(c)
14-3-3(c)	2810	SFN	RAC1
A20	7128	TNFAIP3	RHOA
ABIN	79931	TNIP3	TLR1
ABIN	79155	TNIP2	TLR10
ABIN	10318	TNIP1	TLR2
Ajuba	84962	JUB	TLR4
AKT	207	AKT1	TLR5
AKT	208	AKT2	TLR6
AKT	10000	AKT3	TLR7
BCL3(c)	602	BCL3	TLR8
BTRCP2(c)	23291	FBXW11	TLR9
CALPN(c)	823	CAPN1	TLR3
CALPN(c)	824	CAPN2	IL1R1
CALPN(c)	825	CAPN3	IL1R2
CALPN(c)	726	CAPN5	NOD1
CALPN(c)	827	CAPN6	NOD2
CALPN(c)	23473	CAPN7	SRTK(c)
CALPN(c)	388743	CAPN8	TRXRED(c)
CALPN(c)	10753	CAPN9
CALPN(c)	11132	CAPN10
CALPN(c)	11131	CAPN11
CALPN(c)	147968	CAPN12
CALPN(c)	92291	CAPN13
CALPN(c)	440854	CAPN14
CALPN(c)	6650	SOLH
CALPN(c)	84290	CAPNS2
CALPN(c)	826	CAPNS1
caspase 1	834	CASP1
caspase 3	836	CASP3
caspase 8	841	CASP8
caspase 9	842	CASP9
c-Cbl	867	CBL
CD14	929	CD14
CYLD	1540	CYLD
ECSIT	51295	ECSIT
EEA1	8411	EEA1
EIF2A	83939	EIF2A
EIF4E	1977	EIF4E
FADD(c)	8772	FADD
GP91PHOX(c)	1536	CYBB
HSP27(c)	3315	HSPB1
IKBA(c)	4792	NFKBIA
IKBB(c)	4793	NFKBIB
IL1A	3552	IL1A
IL1B	3553	IL1B
IL1RAP(c)	3556	IL1RAP
IMPA3(c)	3840	KPNA4
IRF3	3661	IRF3
IRF7	3665	IRF7
MBP(c)	4155	MBP
MD2(c)	23643	LY96
MYD88	4615	MYD88
NFKB1	4790	NFKB1
RELA	5970	RELA
NSF(c)	4905	NSF
P22PHOX(c)	1535	CYBA
P40PHOX(c)	4689	NCF4
P47PHOX-3P(c)	653361	NCF1
P67PHOX(c)	4688	NCF2
PLCB2(c)	5330	PLCB2
PLCG(c)	5335	PLCG1
PLCG(c)	5336	PLCG2
PLD(c)	5337	PLD1
PLNO1(c)	57162	PELI1
PLNO3(c)	246330	PELI3
RAF1(c)	5894	RAF1
RBPTIN5(c)	9135	RABGEF1
RBX5(c)	27342	RIN1
RIN1(c)	9610	CD14
SIGIRR	59307	SIGIRR
SOCS1	8651	SOCS1
SQSTM1	8878	SQSTM1
ST2L	9173	IL1RL1
STXN13(c)	23673	STX12
TICAM1	148022	TICAM1
TICAM2	353376	TICAM2
TIFA	92610	TIFA
TIRAP	114609	TIRAP
TOLLIP	54472	TOLLIP
TRAF2	7186	TRAF2
TRAF6	7189	TRAF6
RNF216	54476	RNF216
TRIP6	7205	TRIP6
TRXOX(c)/TRXRED(c)	7295	TXN
TRXRD(c)	7296	TXNRD1
TRXRD(c)	10587	TXNRD2
TRXRD(c)	114112	TXNRD3
UBC13(c)	7334	UBE2N
UBCH5A(c)	7321	UBE2D1
UBCH5(c)	7322	UBE2D2
UBCH5(c)	7323	UBE2D3
UBCH5(c)	51619	UBE2D4
UBIQ(n)	7314	UBB
UBIQ(n)	7316	UBC
UBIQ(n)	7311	UBA52
UBIQ(n)	6233	RPS27A
UEV1A(c)	7335	UBE2V1
VAV1(c)	7409	VAV1
ATF2(n)	1386	ATF2
BTRCP2(c)	8945	BTRC
CBP(n)	1387	CREBBP
CREB(n)	1385	CREB1
CREB(n)	468	ATF4
CREB(n)	10488	CREB3
CREB(n)	9586	CREB5
ELK1(n)	2002	ELK1
FOS(n)	2353	FOS
HDAC1(n)	3065	HDAC1
HDAC3(n)	8841	HDAC3
HH3(n)	8350	HIST1H3A
HH3(n)	8358	HIST1H3B
HH3(n)	8352	HIST1H3C
HH3(n)	8351	HIST1H3D
HH3(n)	8353	HIST1H3E
HH3(n)	8968	HIST1H3F
HH3(n)	8355	HIST1H3G
HH3(n)	8357	HIST1H3H
HH3(n)	8354	HIST1H3I
HH3(n)	8356	HIST1H3J
HH3(n)	126961	HIST2H3C
HH3(n)	8290	HIST3H3
HMG14(n)	3150	HMGN1
HNRNPA1	3178	HNRNPA1
IKBZ(n)	64332	NFKBIZ
JUN(n)	3725	JUN
MYC(n)	4609	MYC
IP3R(r)	3708	ITPR1
RKIP(c)	5037	PEBP1
SH3BP5(c)	9467	SH3BP5
RAB5	5868	RAB5A
RAB5	5869	RAB5B
RAB5	5878	RAB5C
CDC42_GDP(c)	998	CDC42
MAP3K7IP1(c)	10454	TAB1
MAP3K7IP2/3(c)	23118	TAB2
MAP3K7IP2/3(c)	257397	TAB3
RAC1	5879	RAC1
RHOA	387	RHOA
TLR1	7096	TLR1
TLR10	81793	TLR10
TLR2	7097	TLR2
TLR4	7099	TLR4
TLR5	7100	TLR5
TLR6	10333	TLR6
TLR7	51284	TLR7
TLR8	51311	TLR8
TLR9	54106	TLR9
TLR3	7098	TLR3
IL1R1	3554	IL1R1
IL1R2	7850	IL1R2
NOD1	10392	NOD1
NOD2	64127	NOD2

## Sheet: S5
Table S5: Literature evidence for the presence of proteins in monocytes. The four proteins listed here had not been expressed in two human cell lines according to immunohistological data downloaded from Human protein Atlas [42]
HPA negative	Literature evidence expression in Monocytes
TRAF2	PMID: 18827186
HSPB1	PMID: 20557877
MAP2K6	PMID: 11257452
ITPR1	PMID: 15995150

## Sheet: S6
Table S6: Pathway curation of the monocyte draft-model based on output capabilities. Candidate genes were identified among the absent genes that appeared to be connected to the blocked output NFκB. Maximum flux (ɥmol*gprotein-1*min-1) through each of the output reactions generated using FBA, for the unconstrained, ihsMonoTLR model after recovery of one of the five candidate genes (TIRAP = toll-in…
Output	Output reaction	recovered gene
		TIRAP	PKCZ	MAPK11	CAMK-II	RPS6KA5
ROS	DM_PHOX_GTP-3P	0	25	0	0	0
ROS	DM_PHOX_GTP-8P	11.1111	11.1111	11.1111	11.1111	11.1111
IRF3	DM_ISRE_IRF3	25	25	25	25	25
IRF7	DM_ISRE_IRF7	50	50	50	50	50
CREB	CREB_CRE_BIND	1	1	1	25	1
AP-1	AP1_FOS_JUN_BIND	12.5	12.5	12.5	12.5	12.5
AP-1	AP1_JUN_BIND	25	25	25	25	25
NF-kB	NFKB_IKBA_DISS	0	14.2857	0	0	0
NF-kB	NFKB_IKBB_DISS	0	14.2857	0	0	0

## Sheet: S7
Table S7: Curation of ihsMonoTLR. In order to represent monocyte function, a number of genes were reintroduced according to literature evidence for expression in human monocytes. The table lists the genes alongside with the number of reactions, it was assigned to, corresponding literature, expression according to the Human Protein Atlas (HPA) for cell lines [32], and based on the evidence the dec…
Gene	Gene Name	rxns	Citation	HPA	Decision	Group of chemical compound
815	CAMK2A	4	PMID:16154993	moderate	no longer absent	Kinase
816	CAMK2B	4	PMID:16154993	negative/moderate	no longer absent	Kinase
817	CAMK2D	4	PMID:16154993		no longer absent	Kinase
818	CAMK2G	4	PMID:16154993		no longer absent	Kinase
5578	PRKCA		PMID:8288312	moderate/strong weak/negative	no longer absent	Kinase
5590	PRKCZ	15	PMID: 8523529		no longer absent	Kinase
5600	MAPK11	12	PMID: 15356147		no longer absent	Kinase
7100	TLR5	4	PMID:11561001; PMID:15096475		no longer absent	Receptor
8844	KSR1	9	PMID:20227498	strong	no longer absent	Protein (enzyme, no kinase activity)
9252	RPS6KA5	11	PMID: 11257452	strong/weak	no longer absent	Kinase
10392	NOD1	7	PMID:20584763		no longer absent	Receptor
25998	IBTK	1	PMID:18596081	strong	no longer absent	Kinase
114609	TIRAP	17	PMID:16439361; PMID:20525286		no longer absent	Protein (adapter protein)
151742	PPM1L	2	PMID:12121439	moderate/strong	no longer absent	Phosphatase
6582	SLC22A2	1		weak	absent	metabolite transporter
6584	SLC22A5	1			absent	metabolite transporter
283455	KSR2	1	PMID:20227498	weak	absent	Protein (enzyme, no kinase activity)
8945	BTRC	2			absent	Protein
81793	TLR10	6	PMID:11561001		absent	Receptor
84962	JUB	3	PMID:20923704	moderate/weak	absent	Protein

## Sheet: S8
Table S8: Reactions constrained to zero for mapping of quantitative expression changes and sensitivity analysis.
Exchange reaction	Receptor-ligand binding reactions
EX_26dap-LL[e]	TLR3_BIND
EX_ALPS[e]	TLR4/L_MD2_BIND
EX_BDFN2[e]	TLR1/10_BIND
EX_BPM[e]	TLR1/2_BIND
EX_CPGCIGC[e]	TLR10_BIND
EX_CSGA[e]	TLR2/10_BIND
EX_DCLDLPP[e]	TLR2/6_BIND
EX_DCLLPP[e]	TLR2/L-D_BIND
EX_DSRNA[e]	STLR4_BIND
EX_ENVP[e]	TLR5_BIND
EX_FBNG[e]	TLR7_BIND
EX_FLGN[e]	TLR8_BIND
EX_FUSP[e]	TLR9_BIND
EX_GCSPL[e]	TLR9_BINDII
EX_GLC[e]	IL1R1_BIND
EX_HSP60[e]	NOD1P_BIND
EX_HSP70[e]	NOD2P_BIND
EX_IMQ[e]	STLR2/L_SCD14_BIND
EX_LAM[e]
EX_LP[e]
EX_LPPS[e]
EX_LPS_HS[e]
EX_LTA[e]
EX_LXR[e]
EX_MRAP[e]
EX_MRDP[e]
EX_MRNA[e]
EX_OLSCHYA[e]
EX_OMPA[e]
EX_OSPALP[e]
EX_PRNS[e]
EX_PSCHPS[e]
EX_PSM[e]
EX_PTG_HS[e]
EX_SF[e]
EX_SSRNA[e]
EX_STF[e]
EX_T3RFBN[e]
EX_TCLDLPP[e]
EX_TLRL1/10[e]
EX_TLRL10[e]
EX_TLRL2/10[e]
EX_TXL[e]
EX_UMLCPGD[e]
EX_ZMS[e]
EX_BACT[e]
EX_BORRBG[e]
EX_CLMYPN[e]
EX_FUNG[e]
EX_GRAMN[e]
EX_GRAMP[e]
EX_HOST[e]
EX_IL1A[e]
EX_IL1B[e]
EX_KLBS[e]
EX_LPTSIG[e]
EX_MMTV[e]
EX_MYCBTB[e]
EX_MYCB[e]
EX_MYCP[e]
EX_NEISMN[e]
EX_NEIS[e]
EX_PLNT[e]
EX_PPYMGG[e]
EX_PSDMAR[e]
EX_RSV[e]
EX_SALMEN[e]
EX_STLCEP[e]
EX_SYNCPD[e]
EX_TRPNMT[e]
EX_TRYPCR[e]
EX_VIRS[e]
EX_IL1R1_LIG[e]

## Sheet: S9
Table S9: Significantly up-regulated ihsMonoTLR_LPS genes. The Table lists the number of significantly tested identifiers, number of total number of identifiers per genes, and the resulting percentage of regulated identifiers. Note that in case of the three genes (IRAK2, TLR4, and PLD1) only a minority of identifiers was differently expressed after LPS stimulation.
Gene name	Entrez Gene ID	Number of probesets significant	Number of total probesets	% differentially expressed
NFKB1	4790	1	1	100
DUSP1	1843	2	2	100
IL1B	3553	2	2	100
MAP3K7IP2	23118	2	2	100
TNFAIP3	7128	2	2	100
TIFA	92610	2	2	100
EIF4E	1977	4	4	100
MAP3K8	1326	2	2	100
MYC	4609	1	1	100
TXN	7295	2	2	100
RIPK2	8767	2	2	100
NFKBIZ	64332	2	2	100
TNIP3	79931	1	1	100
CASP1	834	4	5	80
UBE2D1	7321	2	3	66.6667
PELI1	57162	2	3	66.6667
PPP3CC	5533	2	4	50
IL1R1	3554	1	2	50
TBK1	29110	1	2	50
JUN	3725	2	4	50
SOCS1	8651	2	4	50
TNIP1	10318	1	2	50
IL1A	3552	1	2	50
IRAK2	3656	1	3	33.3333
TLR4	7099	1	4	25
PLD1	5337	1	7	14.2857

## Sheet: S10
Table S10: Significantly down-regulated ihsMonoTLR_LPS genes. The Table lists the number of significantly tested identifiers, number of total number of identifiers per genes, and the resulting percentage of regulated identifiers. Note that in case of five genes (CBL, CASP8, MAP3K3, YWHAH, and MBP) only a minority of identifiers was differently expressed after LPS stimulation.
Gene name	Entrez Gene ID	Number of probesets significant	Number of total probesets	% differentially expressed
TLR1	7096	1	1	100
MAP3K14	9020	1	1	100
TLR6	10333	1	1	100
FADD	8772	1	1	100
CBL	867	2	5	40
CASP8	841	1	3	33.3333
MAP3K3	4215	1	3	33.3333
YWHAH	7533	1	3	33.3333
MBP	4155	1	8	12.5

[truncated: 5 more sheets: S11, S12, S13, S14, S15]
